# Supplementary material for: Comparative Study of Antiviral, Cytotoxic, Antioxidant Activities, Total Phenolic Profile and Chemical Content of Propolis Samples in Different Colors from Turkiye
Source: Antioxidants (Basel). 2022 Oct 21;11(10):2075. doi: 10.3390/antiox11102075 (PMC9598055; doi:10.3390/antiox11102075)
Supplement: Supplementary file 1 [file antioxidants-11-02075-s001.zip]

Archive with 1 entries (1 files):
- antioxidants-1975362-supplementary.pdf
